# Supplementary material for: Calibration of PurpleAir PA-I and PA-II Monitors Using Daily Mean PM2.5 Concentrations Measured in California, Washington, and Oregon from 2017 to 2021
Source: Sensors (Basel). 2022 Jun 23;22(13):4741. doi: 10.3390/s22134741 (PMC9269269; doi:10.3390/s22134741)
Supplement: Supplementary file 1 [file sensors-22-04741-s001.zip]

Archive with 1 entries (1 files):
- sensors-1739887-supplementary.pdf
